# Supplementary material for: Equine Colostrum-Derived Mesenchymal Stromal Cells: A Potential Resource for Veterinary Regenerative Medicine
Source: Vet Sci. 2025 Jul 19;12(7):681. doi: 10.3390/vetsci12070681 (PMC12300667; doi:10.3390/vetsci12070681)
Supplement: Supplementary file 1 [file vetsci-12-00681-s001.zip]

Archive with 1 entries (1 files):
- vetsci-3590252-supplementary.pdf
